# Supplementary material for: The Plasmodium vivax rhoptry neck protein 5 is expressed in the apical pole of Plasmodium vivax VCG-1 strain schizonts and binds to human reticulocytes
Source: Malar J. 2015 Mar 7;14:106. doi: 10.1186/s12936-015-0619-1 (PMC4359499; doi:10.1186/s12936-015-0619-1)
Supplement: Additional file 1: — RON5 was aligned with Plasmodium strains. Red shows the cysteines which were conserved among P. vivax, P. falciparum and P. knowlesi; blue shows the cysteines which were only conserved between P. vivax and P. knowlesi. [file 12936_2015_619_MOESM1_ESM.zip]

Archive with 1 entries (1 files):
- 12936_2015_619_MOESM1_ESM.rtf
